# Supplementary material for: Systematic Review on Efficacy, Effectiveness, and Safety of Pitavastatin in Dyslipidemia in Asia
Source: Healthcare (Basel). 2024 Dec 31;13(1):59. doi: 10.3390/healthcare13010059 (PMC11720254; doi:10.3390/healthcare13010059)
Supplement: Supplementary file 1 [file healthcare-13-00059-s001.zip]

Archive with 1 entries (1 files):
- healthcare-3371251-Supplementary Materials.pdf
